# Supplementary material for: A Review of Spatial Variation of Inorganic Nitrogen (N) Wet Deposition in China
Source: PLoS One. 2016 Jan 5;11(1):e0146051. doi: 10.1371/journal.pone.0146051 (PMC4701729; doi:10.1371/journal.pone.0146051)
Supplement: S1 Table — (XLSX) [file pone.0146051.s002.xlsx]

## Sheet: Sheet1
Number of date records	Num of the paper	Province	Municipality	Site	Longitude	Latitude	Type	Rainfall (mm)	NO3−(ueq/l)	NH4+(ueq/l)	Reference	Language
96	61	Qinghai	Waliguan		100.9	36.28	suburbs	2.5	15.3	38.65	Chemistry characteristics of atmospheric precipitation in Waliguan	In Chinese
63	45	Sichuan	Mianyang	Wanglang	104.55	32.4		967.9	0.28	10.54	Chengdu urban rainfall chemical composition and the comprehensive analysis on causes of acid rain	In Chinese
136	92	Tibet	Niemula		85.97	28.18		480.8	1.3	12.3	The qinghai-tibet plateau atmospheric precipitation characteristics of chemical composition and the source	In Chinese
80	51	Shenyang	Yingkou		122.23	40.66	Urban	347.87	2.66	27.61	Precipitation chemical characteristics of time and space and affect the precipitation in liaoning province acid alkaline source of air mass classification	In Chinese
7	4	Fujian	Longyan		117.01	25.07	Urban	141	6.78	47.13	An Analysis on the Changing Trend of Acid Rain and its Causes in Fujian Province	In Chinese
81	51	Shenyang	Fuxin		121.66	42.01	Urban	290.3	6.72	77.97	Precipitation chemical characteristics of time and space and affect the precipitation in liaoning province acid alkaline source of air mass classification	In Chinese
185	138	Xinjiang	Urumqi		100.8	36.2933	rural	181.5	14.11	28.77	Study of chemical composition of precipitation at an alpine site and a rural site in the Urumqi River Valley, Eastern Tien Shan, China	In English
183	136	Tibet	Lasa		91.11	29.66		443	7.28	8.7	Study on chemical precipitation over the Tibetan Plateau	In Chinese
15	10	Yunnan	Lijiang		100.25	26.86	suburbs	900	3.63	11.36	Effects of developing tourism on chemical characteristic of precipitation: Taking Lijiang for example.	In Chinese
166	119	Inner Mongolia	Xilinhaote		116.14	44.08		15.1	229.29	99.29	Reflections on the monitoring of atmospheric precipitation in the Inner Mongolia Autonomous Region	In Chinese
184	137	Hebei	Tangshan	Hebeiligongxueyuan	118.16	39.62		762.1	4.68	35.11	Study on Hebei city of Tangshan acid rain	In Chinese
135	92	Tibet	Dingri		87.08	28.63		480.8	7.7	6.6	The qinghai-tibet plateau atmospheric precipitation characteristics of chemical composition and the source	In Chinese
79	51	Shenyang	Fushun		123.92	41.87	Urban	556	6.69	90.09	Precipitation chemical characteristics of time and space and affect the precipitation in liaoning province acid alkaline source of air mass classification	In Chinese
17	11	Tibet	Tibetan Plateau	Nam Co Monitoring and Research Station for Multisphere Interactions	90.97	30.78	suburbs	408.8	10.37	18.13	Major ionic composition of precipitation in the Shigatse Region, Southern Tibetan Plateau	In English
179	132	Guizhou	Libo	Maolan	108.09	25.29	forest	1400	3.1	30.3	Study on rural precipitation chemistry southwest of Karst: taking Guizhou Puding as an example	In Chinese
53	39	Tibet	Lasa		91.11	29.66	suburbs	480.8	10.6	19.2	Tibet precipitation chemical analysis	In Chinese
181	134	Xinjiang	Wulumuqi	Dongtianshan	87.63	43.78	suburbs	181.5	31.7	23.2	Study on rural precipitation chemistry southwest of Karst: taking Guizhou Puding as an example	In Chinese
186	138	Xinjiang	Urumqi		100.9	36.2833	urban	181.5	31.72	23.21	Study of chemical composition of precipitation at an alpine site and a rural site in the Urumqi River Valley, Eastern Tien Shan, China	In English
91	56	Ningxia	Yinchuan		106.2	38.5	urban	265.2	28	12	Main ion of Yin and Yang in yinchuan precipitation content analysis	In Chinese
101	66	Jiangsu	Taihu		120.24	31.46		180	46.8	99.3	The spring precipitation chemical composition and its source of taihu lake watershed	In Chinese
20	14	Sichuan	Yulong	Ganhaizi	103.53	32.62	forest	2113	4	13.2	Chemical composition of rainwater in the Yulong Snow Mountain	In English
127	84	Guangdong	Heshan		112.8	22.67		1862.1	4.72	33.67	Yunfu city in west of guangdong province from 2005 to 2006, the atmospheric precipitation chemical characteristics	In Chinese
6	4	Fujian	Sanming		117.64	26.27	Urban	808.3	10.97	122.53	An Analysis on the Changing Trend of Acid Rain and its Causes in Fujian Province	In Chinese
45	31	Inner Mongolia	Daxinganling		121.5	50.83	forest	500	24	21.1	Study on Rainfall Hydrochemical Characteristics of Larix gmelinii Forest in Great Xingan Mountains of Inner Mongolia	In Chinese
18	12	Sichuan	Ya'an	Teaching and Scientific Park of Sichuan Agricultural University	102.98	29.98	suburbs	156.7	84.36	203.71	Chemical Composition and Sources of Rainwater Collected at a Semi-Rural Site in Ya’an, Southwestern China	In English
21	14	Yunnan	Yulong	Lijiang	100.14	27.42	forest	2113	7	20.8	Chemical composition of rainwater in the Yulong Snow Mountain	In English
158	111	Jilin	Baicheng		122.84	45.62		833.9	18.57	100.72	Study on physicochemical properties of water sediment in Jilin Province	In Chinese
146	102	Chongqing	Jinyunshan		106.33	29.82		1120.1	14.02	142.37	Chongqing jinyun mountain precipitation characteristics of seasonal change of chemical composition analysis	In Chinese
165	118	Inner Mongolia	Chifeng		118.93	42.3		305.6	51.9	23.57	Reflections on the monitoring of atmospheric precipitation in the Inner Mongolia Autonomous Region	In Chinese
82	51	Shenyang	Tieling		123.85	42.29	Urban	408.9	39.39	17.92	Precipitation chemical characteristics of time and space and affect the precipitation in liaoning province acid alkaline source of air mass classification	In Chinese
16	10	Yunnan	Kunming		102.71	25.04	suburbs	1123.1	15.4	44.9	Long-term trends in chemical composition of precipitation at Lijiang, southeast Tibetan Plateau, southwestern China	In English
169	122	Heilongjiang	Haerbin	Longfengshan	127.59	44.74		555.1	31.46	69.53	Ionic composition and source analysis of precipitation at Wuzhishan in Hainan province and Wuyishan in Fujian province	In Chinese
34	24	Qinghai	Xining/Germu		101.76	36.64	forest	372.3	48.08	160.61	Rapid changes of precipitation pH in Qinghai Province, the northeastern Tibetan Plateau	In English
99	64	Guizhou	Longli		107	26.5	forest	698	25.73	136.33	Analysis of acid rain’s characteristics and variation tendency in Longli experimental plot, Guizhou.	In Chinese
68	46	Liaoning	Qingyuan		124.92	42.1	suburbs	978.9	19.35	43.33	LiaoZhong regional acid deposition of meteorological elements and the response of the air mass trajectory	In Chinese
126	84	Guangdong	Xianggang		114.18	22.29		1862.1	11.03	14.44	Yunfu city in west of guangdong province from 2005 to 2006, the atmospheric precipitation chemical characteristics	In Chinese
154	107	Guangxi	Nanning		108.3	22.81		1309.7	16.28	33.9	Study on the temporal and spatial distribution characteristics analysis and trend prediction method of acid rain in Nanning City	In Chinese
115	74	Hainan	Wuzhishan		109.52	18.831	forest	2202.1	10.07	17.54	Ionic composition and source analysis of precipitation at Wuzhishan in Hainan province and Wuyishan in Fujian province	In Chinese
123	82	Sichuan	Guangyuan		105.82	32.44	Urban	967.9	23.6	46.5	The precipitation chemical composition and source analysis in guangyuan city	In Chinese
161	114	Inner Mongolia	Huhehaote		111.66	40.83		302.8	75.97	102.33	Analysis of chemical characteristics of precipitation in Hohhot City	In Chinese
120	79	Sichuan	Panzhihua		101.72	26.59	urban	967.9	24.83	58.76	Analysis of characteristics of mr.zhang acid rain and change and precipitation chemistry	In Chinese
140	96	Jiangsu	Changzhou		119.98	31.77		1015.5	23.7	77.12	Changzhou precipitation acidity and ion content characteristics in 2007	In Chinese
138	94	Yunnan	Yuxi		102.55	24.37		893.9	26.95	46.91	Analysis of chemical characteristics and variation tendency of precipitation in Yuxi City	In Chinese
78	51	Shenyang	Shenyang		123.43	41.8	Urban	398.17	61.3	171.82	Precipitation chemical characteristics of time and space and affect the precipitation in liaoning province acid alkaline source of air mass classification	In Chinese
134	91	Shanghai	Chongming		121.96	31.52		1155.6	21.39	33.36	Chemical characteristics and source apportionment of precipitation at Dongtan Wetland, Chongming.	In Chinese
111	71	Shandong	Qingdao	Baguanshan	120.34	36.07	forest	782.2	32.3	69.4	Study of atmospheric wet deposition in Qingdao area	In Chinese
174	127	Xinjiang	Kelamayi		84.88	45.59		90.6	281.43	5.71	The precipitation data analysis of atmospheric environment pollution Karamay degree	In Chinese
38	27	Chongqing			106.41	29.38	forest	1383	20.41	267.42	Ions distributional characteristics of wet precipitation in typical acid rain areas of China	In Chinese
132	89	Xinjiang	Bole		81.87	44.84		202.4	141.43	42.86	The Characteristics of Precipitation Acidity in Bole	In Chinese
11	9	Liaoning	Dalian	Lvshun station	121.59	38.94	suburbs	602	48.05	74.18	Chemical characteristics of rainwater in northeast China, a case study of Dalian	In English
35	25	Gansu	Lanzhou		103.52	36.04	Urban	390.4	74.4	57.2	Chemical and strontium isotope characterization of rainwater at an urban site in Loess Plateau, Northwest China	In English
37	26	Anhui	Hefei		117.28	31.86	urban	1303.7	22.54	58.25	Analysis on the chemical composition of precipitation in Hefei	In Chinese
39	27	Guizhou	Leigong		108.25	26.4	forest	1450	22.07	48.47	Ions distributional characteristics of wet precipitation in typical acid rain areas of China	In Chinese
25	18	Gansu	Lanzhou		103.51	36.04	urban	327.7	98	108	Chemical Characteristics and Source Assessment of rainwater at Shenyang	In Chinese
76	51	Shenyang	Dalian		121.59	38.94	Urban	512.93	62.99	127.14	Precipitation chemical characteristics of time and space and affect the precipitation in liaoning province acid alkaline source of air mass classification	In Chinese
42	28	Hebei	Cangzhou		116.86	38.29	suburbs	563.1	58.19	191.06	Analysis on Chemical Characteristics of Atmospheric Precipitation	In Chinese
170	123	Heilongjiang	Yichun	Liangshuiziranbaohuqu	128.89	47.18		555.1	59.5	3.93	The original Korean pine forest, snow and snowmelt by water chemical characteristics analysis	In Chinese
44	30	Shandong	Taian	Taishan	117.18	36.21	forest	1269.2	26.1	68.8	Ionic composition of wet deposition at the mount Taishan and study of air transport	In Chinese
48	34	Liaoning	Dalian		122.5	39.5	suburbs	675	49.6	63.35	The research on chemical characteristics and influence sources of the acidy precipitation in Dalian	In Chinese
8	5	Beijing			116.39	39.92	Urban	420	84.1	234	Chemical characters of atmospheric precipitation in Beijing in years of 2001~2003.	In Chinese
33	23	Hunan	Changsha		112.97	28.21	urban	1633	21.8	70.4	Chemical composition of atmospheric wet depositions from the Yellow Sea and East China Sea	In English
56	41	Liaoning	Liaozhongxian	Liaozhongxian	122.78	42	suburbs	640	55.87	124.36	LiaoZhong region to liaozhong acid precipitation chemical characteristics analysis, on behalf of the station as an example	In Chinese
64	46	Liaoning	Dandong		124.35	40	suburbs	978.9	37.1	51.11	LiaoZhong regional acid deposition of meteorological elements and the response of the air mass trajectory	In Chinese
163	116	Inner Mongolia	Hulunbeier		119.76	49.2		271.6	134.29	102.86	Reflections on the monitoring of atmospheric precipitation in the Inner Mongolia Autonomous Region	In Chinese
88	54	Shanghai	Chongming		121.53	31.63	Urban	1750.61	21.39	33.36	Characteristics and source apportionment of water-soluble inons in precipitation over Shanghai, China	In Chinese
86	53	Hunan	Shaoshan		112.53	27.92	Urban	1633	23.56	202.05	Hunan province city and the forest chemical atmospheric wet deposition and its mechanism	In Chinese
157	110	Jilin	Changchun		125.31	43.9		833.9	46.43	243.57	Study on physicochemical properties of water sediment in Jilin Province	In Chinese
142	98	Guangdong	Shenzhen	Nanshanqu	113.95	22.56		1862.1	21.39	36.35	Relationship Between Atmospheric Particles and Rain Water Chemistry Character	In Chinese
113	73	Yunnan	Lijiang	Yulongshan	100.23	26.88	urban	1123.1	36.43	19.29	Chemical characteristics of rainwater in different regions of Lijiang-Yulong Snow mountain	In Chinese
62	45	Sichuan	Chengdu	Chengdu	104.06	30.57		967.9	44.29	228.95	Chengdu urban rainfall chemical composition and the comprehensive analysis on causes of acid rain	In Chinese
171	124	Shanxi	Taiyuan		112.73	37.93		438.6	99.2	140.9	Study on the chemical characteristics of summer precipitation in Taiyuan in recent 3 years	In Chinese
77	51	Shenyang	Dandong		124.33	40.12	Urban	918.6	47.65	74.06	Precipitation chemical characteristics of time and space and affect the precipitation in liaoning province acid alkaline source of air mass classification	In Chinese
137	93	Liaoning	Panjin		122.07	41.14		700	65	124.29	Panjin atmospheric precipitation pollution analysis	In Chinese
32	22	Beijing			116.4	39.94	Urban	420	109	186	Chemical and strontium isotope characterization of rainw ter in Beijing, China	In English
159	112	Jilin	Yanji		129.47	43.06		833.9	55	107.14	Study on physicochemical properties of water sediment in Jilin Province	In Chinese
160	113	Heilongjiang	Xiaoxinganling		128.53	47.1		676	67.86	35.29	Xiao Xingan Ling Suet Lam chemical characteristics of primitive Korean pine	In Chinese
43	29	Guangdong	Zhaoqing		112.47	23.07	forest	1920.1	24.4	60.2	Characteristics of Inorganic Chemical Components in Rainfall of the Dinghu Mountain	In Chinese
58	43	Beijing	Miyun	Shangdianzi	117.11	40.65		539.1	89	213.5	Study on the long-term trend and spatio-temporal distribution of acid rain over China	In Chinese
12	9	Liaoning	Dalian	Shidaojie	121.62	38.9	Urban	978.9	49.69	101.01	Chemical characteristics of rainwater in northeast China, a case study of Dalian	In English
3	3	Jiangsu	Nanjing		118.8	31.92	Urban	1241.5	39.6	193	Trends in chemical composition of precipitation in Nanjing, China, during 1992–2003	In English
164	117	Inner Mongolia	Tongliao		122.26	43.63		155.6	317.14	254.29	Reflections on the monitoring of atmospheric precipitation in the Inner Mongolia Autonomous Region	In Chinese
102	67	Hubei	Jingmen		112.21	31.04		917.7	54.88	40.33	Therefore, after nearly a decade of atmospheric precipitation variation characteristics and chemical composition analysis	In Chinese
14	10	Sichuan	Chengdu		104.06	30.67	Urban	967.9	52.13	173.53	Long-term trends in chemical composition of precipitation at Lijiang, southeast Tibetan Plateau, southwestern China	In English
83	51	Shenyang	Huludao		120.86	40.74	Urban	378.7	133.5	244.6	Precipitation chemical characteristics of time and space and affect the precipitation in liaoning province acid alkaline source of air mass classification	In Chinese
2	2	Zhejiang	Jinhua		120.01	29.11	Urban	1650	31.2	81.1	Chemical compositions of wet precipitation and anthropogenic influences at a developing urban site in southeastern China	In English
70	48	Shanghai			121.29	31.14	urban	1155.6	44.76	90.02	Chemical characters of wet precipitation in Shanghai and source analysis	In Chinese
116	75	Shanghai	Zhabei		121.46	31.25	urban	1155.6	44.99	93.49	Chemical characteristics of ions in atomospheric precipitation and their source analysis	In Chinese
139	95	Guangdong	Liuxihe		113.83	23.68		2083.9	25.22	41.5	Guangzhou flow streams and precipitation chemical composition and its Marine source analysis	In Chinese
145	101	Gansu	Jinchang		102.21	38.52		283	186.43	201.43	The singularity of precipitation component source and pollution characteristics	In Chinese
47	33	Zhejiang Province	Ningbo	Tiantong	121.8	29.8	forest	1374.7	38.7	46.2	Chemical characteristics of acidic precipitation in Tiantong, Zhejiang Province	In Chinese
9	7	Shanghai			121.48	31.23	Urban	1071.2	49.8	80.68	The chemistry of the severe acidic precipitation in Shanghai, China	In English
128	85	Hebei	Shijiazhuang		114.52	38.05		556.7	96.43	415.71	Shijiazhuang chemical composition and its winter snowfall insolubles particle morphology	In Chinese
167	120	Hebei	Shijiazhuang		114.52	38.05		556.7	96.43	415.72	Shijiazhuang City, winter precipitation and chemical composition of particles is not characteristic of Xingtai	In Chinese
29	19	Chongqing	Wanzhou		108.41	30.71		1241.1	43.7	126.6	Chemical composition of precipitation and its spatiotemporal variations in the Gorges Reservior Region	In Chinese
13	9	Liaoning	Dalian	Heishijiao	121.56	38.87	Urban	978.9	55.47	139.99	Chemical characteristics of rainwater in northeast China, a case study of Dalian	In English
51	37	Shanxi	Taiyuan		112.33	37.93	urban	438.6	125	170.3	Taiyuan chemical characteristics of atmospheric precipitation and source analysis	In Chinese
4	4	Fujian	Fuzhou		119.33	26.04	Urban	2193.3	25	78.17	An Analysis on the Changing Trend of Acid Rain and its Causes in Fujian Province	In Chinese
118	77	Beijing	Shangdianzi		117.49	40.43	urban	539.1	101.72	239.35	Variation trend and cause analysis	In Chinese
22	15	Zhejiang Province	Hangzhou		120.2	30.3	urban	1435	38.4	79.9	Chemical composition of precipitation and its sources in Hangzhou, China	In English
114	74	Fujian	Wuyishan		118.01	27.75	forest	1993.7	27.85	32.21	Ionic composition and source analysis of precipitation at Wuzhishan in Hainan province and Wuyishan in Fujian province	In Chinese
49	35	Jiangsu	Suzhou		120.61	31.31	urban	1015.5	55	105	Suzhou city characteristics and chemical composition analysis of acid rain	In Chinese
90	55	Shaanxi	Luochuan		109.56	35.74	suburbs	392	142.5	66	Atomospheric deposition and its chemical consititute in loess plateau	In Chinese
124	83	Sichuan	Dongpoqu		103.84	30.06	forest	692.4	81.15	62.44	Chemical composition characteristics of precipitation in the main urban area of Dongpo district, Meishan city in 2013	In Chinese
59	43	Hunan	Changsha	Longfengshan	112.55	28.16		1633	35	67.5	Study on the long-term trend and spatio-temporal distribution of acid rain over China	In Chinese
10	8	Chongqing			106.3	29.3	Urban	1236.8	47.05	170.016	重庆市降水化学特征分析	In Chinese
125	84	Guangdong	Yunfu		112.05	22.94		1862.1	31.65	50.66	Yunfu city in west of guangdong province from 2005 to 2006, the atmospheric precipitation chemical characteristics	In Chinese
65	46	Liaoning	Dalian		122.5	39.5	suburbs	978.9	60.81	120.56	LiaoZhong regional acid deposition of meteorological elements and the response of the air mass trajectory	In Chinese
67	46	Liaoning	Shenyang		123.43	41.8	suburbs	978.9	64.19	155	LiaoZhong regional acid deposition of meteorological elements and the response of the air mass trajectory	In Chinese
173	126	Jiangsu	Taizhou		119.91	32.47		1015.5	62.7	48.8	Study on chemical composition of precipitation in Taizhou City	In Chinese
60	43	Zhejiang Province		Lin'an	119.73	30.3		1760.6	36.25	65.5	Study on the long-term trend and spatio-temporal distribution of acid rain over China	In Chinese
162	115	Inner Mongolia	Baotou		109.85	40.65		180.6	371.43	232.14	Reflections on the monitoring of atmospheric precipitation in the Inner Mongolia Autonomous Region	In Chinese
46	32	Guangdong	Zhongshan		117.45	39.93	Urban	1862.1	37.1	49.4	Zhongshan change trend and countermeasures of acid rain	In Chinese
112	72	Shandong	Taian		117.09	36.19	suburbs	740.1	94.99	374.33	Relationship Between Atmospheric Particles and Rain Water Chemistry Character	In Chinese
141	97	Shandong	Tai'an		117.09	36.19		740.1	94.99	374.33	Relationship Between Atmospheric Particles and Rain Water Chemistry Character	In Chinese
28	19	Chongqing	Peiling		106.53	29.54		1145.6	62.7	167.3	Chemical composition of precipitation and its spatiotemporal variations in the Gorges Reservior Region	In Chinese
26	18	Liaoning	Shenyang		123.4	41.8		978.9	73.89	175.13	Chemical Characteristics and Source Assessment of rainwater at Shenyang	In Chinese
19	13	Hubei	Zigui	Three Gorges Reservoir	110.65	30.91	forest	1164	63.2	90.6	Sulfur isotope and chemical composition of the rainwater at the Three Gorges Reservoir	In English
98	63	Jiangxi	Nanchang		115.8	28.66	urban	2157	34.13	57.7	The Chemical characteristics and the environmental significance of the precipitation of new city Nanchang city	In Chinese
57	42	Chongqing		Jiangjin	106.4	28.55	forest	1532.6	50.02	99.23	All around the mountain evergreen broad-leaved forest chemical characteristics of the acid precipitation research present situation and its effect on soil and plants	In Chinese
89	55	Shaanxi	Yangling		108.05	34.29	suburbs	534	152.8	126.8	Atomospheric deposition and its chemical consititute in loess plateau	In Chinese
156	109	Henan	Zhengzhou		113.65	34.76		783.6	105.2	237.3	Analysis of the chemical composition change of acid rain in Zhengzhou	In Chinese
55	40	Jiangxi	Nanchang	Nanchang university qianhu	115.93	28.68	urban	2157	39.27	55.42	The Research on ChemiCal Characteristics of the Acidy Precipitation in Nanchang	In Chinese
97	62	Beijing			116.39	39.91	urban	610	144	267	Characteristics of Chemical compositions of precipitation in Beijing	In Chinese
87	54	Shanghai	Fudan		121.51	31.3	Urban	1750.61	50.62	63.66	Characteristics and source apportionment of water-soluble inons in precipitation over Shanghai, China	In Chinese
1	1	Guangdong	Guangzhou	Guangzhou Environmental Monitoring Center	113.29	23.13	Urban	1694	53.4	70.6	Chemical characteristics of wet precipitation at an urban site of Guangzhou, South China	In English
27	19	Chongqing	Banan		106.61	29.38		1010.6	90	223.8	Chemical composition of precipitation and its spatiotemporal variations in the Gorges Reservior Region	In Chinese
54	40	Jiangxi	Nanchang	Nanchang university beiqu	115.8	28.67	urban	2157	45.3	75.92	The Research on ChemiCal Characteristics of the Acidy Precipitation in Nanchang	In Chinese
178	131	Guizhou	Anshun	Puding	105.74	26.35	suburbs	1400	69.9	30.8	Study on rural precipitation chemistry southwest of Karst: taking Guizhou Puding as an example	In Chinese
66	46	Liaoning	Huludao		120.83	40.71	suburbs	978.9	100.65	202.22	LiaoZhong regional acid deposition of meteorological elements and the response of the air mass trajectory	In Chinese
40	27	Hunan	Caijiatang		112.88	27.92	forest	1450	77.54	131.25	Ions distributional characteristics of wet precipitation in typical acid rain areas of China	In Chinese
153	106	Guangxi	Guilin	Longyinxiaoxue	110.26	25.26		1949.5	60.13	91.82	Guilin karst area analysis of characteristics of atmospheric precipitation chemistry	In Chinese
41	28	Guangdong	Shenzhen		114.02	22.54		1862.1	63.6	48.2	Analysis on Chemical Characteristics of Atmospheric Precipitation	In Chinese
172	125	Hebei	Shijiazhuang		114.52	38.05		762.1	165	395	Analysis of pollution characteristics and causes of acid rain in Shijiazhuang City	In Chinese
152	105	Henan	Jiaozuo		112.83	35.15		580.7	218.2	305.9	Jiaozuo high-tech zone wet material sources, chemical characteristics and its resolution	In Chinese
103	68	Shaanxi	Yan'an		109.47	36.57		725.9	178.57	107.86	Xi 'an and yan 'an analysis of characteristics of atmospheric precipitation chemistry	In Chinese
24	17	Tianjin			117.21	39.14		1300	104.73	203.88	Atmospheric precipitation feature of Tianjin from 2001-2012 and its chemical components analysis	In Chinese
150	103	Sichuan	Luzhou	Naxi	105.39	28.61		967.9	142.14	207.86	Chemical Characteristics and Control Measures of Atmospheric Precipitation in the Area of Luzhou City	In Chinese
50	36	Shanghai			121.48	31.24	urban	1512.8	91.07	91.07	Physical and Chemical Characters of Acid Rain and nitrogen wet deposition over Shanghai, China	In Chinese
121	80	Jiangxi	Yingtan		117.04	28.24	urban	2157	64.74	57.93	Yingtan city, the characteristics of chemical composition of precipitation is analyzed	In Chinese
93	58	Guangdong	Shaoguan		113.87	24.65	forest	1900	74.64	48.86	Effects of canopy damage on hydrochemistry of throughfall and stemflow in evergreen broadleaved forest of Nanling Mountains	In Chinese
30	20	Sichuan	Chengdu		104.01	30.66	Urban	918	156.2	150.5	Chemical composition of rainwater and anthropogenic influences in Chengdu, Southwest China	In English
182	135	Shanxi	Jincheng		112.87	35.5	urban	487.8	305	152.86	Chemical characteristics of atmospheric precipitation in Jincheng City	In Chinese
168	121	Guangxi	Hechi		108.07	24.7		1548.5	97.14	65.93	Characteristics and Tendency of Acid Rain in Hechi City during 2005 to 2010	In Chinese
130	87	Anhui	Chuzhou		118.32	32.32		1303.7	121.3	148.3	Analysis on acid rain composition and proventive countermeasures in Chuzhou city	In Chinese
5	4	Fujian	Xiamen		118.1	24.48	Urban	7246.4	22.1	37.7	An Analysis on the Changing Trend of Acid Rain and its Causes in Fujian Province	In Chinese
143	99	Chongqing	Luosidao		106.43	28.63		1200	134.71	56.78	Chongqing mountain forest canopy's influence on the precipitation chemical composition	In Chinese
175	128	Jiangsu	Huaian		119.02	33.6		1015.5	161.43	130.71	The causes and characteristics of distribution of rainfall in Huaian City	In Chinese
144	100	Guangdong	Baiyunshan		113.3	23.18		1862.1	90.5	78.9	Guangzhou baiyun mountain precipitation chemical characteristics and source analysis	In Chinese
117	76	Liaoning	Jinzhou		121.15	41.13	Urban	598.4	282.86	52.86	Current status investigation of precipitation in Jinzhou city during 2001-2010	In Chinese
147	103	Sichuan	Luzhou	Jiushishan	105.44	28.89		967.9	175.71	157.86	Chemical Characteristics and Control Measures of Atmospheric Precipitation in the Area of Luzhou City	In Chinese
129	86	Fujian	Shaowu		117.48	27.23		1993.7	93.79	106.36	Shao-wu city acid precipitation analysis research	In Chinese
119	78	Anhui	Tongling		117.82	30.94	urban	1303.7	144	232	Tongling city space and time distribution characteristics and genetic analysis of acid rain	In Chinese
69	47	Shandong	Qingdao		120.33	36.07	suburbs	740.1	264.29	188.58	The influencing factors analysis of acid rain and forecast of precipitation acidity in Qingdao	In Chinese
95	60	Fujian	Zhangzhou		117.68	24.52	urban	1532.5	130.18	132.5	Analysisi on the characteristics of chemical composition of precipitation in Zhangzhou city, Fujian province	In Chinese
151	104	Guangdong	Huananshifan		113.4	23.14		1862.1	107.51	71.41	Chemical compositions and sources of artficial-harvesting dew water at Shipai campus, South China Normal University, Guangzhou during the spring of 2011	In Chinese
92	57	Fujian	Fuzhou		119.33	26.04	urban	1993.7	108.26	224.92	Fuzhou urban acid precipitation characteristics and change tendency	In Chinese
84	52	Chongqing	Tieshanping		106.68	29.63	Urban	1411.94	162.86	104.29	Chongqing urban area and TieShanPing watershed forest precipitation chemistry research	In Chinese
110	70	Sichuan	Hanyuan		102.63	29.43	urban	528	448.57	196.43	Preliminary study on the chemistry features of atmospheric precipitation of three typical regions in Sichuan	In Chinese
148	103	Sichuan	Luzhou	Zhongshan	105.47	28.88		967.9	249.29	160	Chemical Characteristics and Control Measures of Atmospheric Precipitation in the Area of Luzhou City	In Chinese
85	52	Chongqing	Guanyinqiao		107.41	30.01	Urban	1400	192.86	189.29	Chongqing urban area and TieShanPing watershed forest precipitation chemistry research	In Chinese
94	59	Zhejiang Province	Qianjiangyuan		118.36	29.41	forest	1441.9	200.71	41.42	Chemical properties of rain water in natural secondary forest and artificial bamboo forest in hilly area of north Zhejiang	In Chinese
106	69	Hubei	Yichang		111.31	30.73		1260.5	230.71	242.14	Acid rain in west hubei and cause analysis	In Chinese
122	81	Guangdong	Dongguan		113.76	23.04	Urban	1862.1	160	90.71	Dongguan acid precipitation research	In Chinese
100	65	Hunan	Huaihua		109.98	27.55	urban	880.6	347.86	157.86	The Characteristics of Air Quality and Precipitation in Huaihua Hunan Province	In Chinese
177	130	Guizhou	Qiannanzhou	Duyunshi	107.48	26.15	Urban	1126.3	273.64	232.93	Preliminary Analysis on Present Status and Cause of Formation of the Acid Rain in Downtown Duyun	In Chinese
61	44	Guangdong	Dongguan		113.75	23.02		1862.1	175	85	Chemometrics in precipitation chemical data analysis and the application of the model	In Chinese
104	68	Shaanxi	Xi'an		108.9	34.16		725.9	457.86	325	Xi 'an and yan 'an analysis of characteristics of atmospheric precipitation chemistry	In Chinese
105	69	Hubei	Xiangfan		112.17	32.09		1260.5	287.86	201.43	Acid rain in west hubei and cause analysis	In Chinese
176	129	Tianjin	Tangguqu		117.65	39		569.1	638.57	186.42	Tanggu district characteristics of acid rain pollution and prevention measures	In Chinese
109	70	Sichuan	Guanghan		104.3	31.01	urban	794	467.14	349.29	Preliminary study on the chemistry features of atmospheric precipitation of three typical regions in Sichuan	In Chinese
133	90	Hubei	Jingzhou		112.24	30.33		1260.5	342.86	208.07	Jingzhou city precipitation pollution characters and trend analysis	In Chinese
72	49	Tianjin	Jixian		117.67	40.08	Urban	615	762.86	443.57	Analysis of characteristics of tianjin chemical composition and the precipitation	In Chinese
107	69	Hubei	Shiyan		110.8	32.63		1260.5	408.57	170	Acid rain in west hubei and cause analysis	In Chinese
52	38	Jiangxi	Nanchang	Nanchang university	115.94	28.68	urban	2157	240.86	12.86	Study on the relationship between the nanchang atmospheric particulates and acid precipitation	In Chinese
155	108	Guangxi	Liuzhou		109.42	24.33		1450	381.43	307.86	Analysis of chemical characteristics and causes of acid rain in downtown Liuzhou	In Chinese
71	49	Tianjin	Tianjin		117.33	39.22	Urban	615	1035	593.57	Analysis of characteristics of tianjin chemical composition and the precipitation	In Chinese
73	49	Tianjin	Dagang		117.75	39.38	Urban	615	1157.86	527.86	Analysis of characteristics of tianjin chemical composition and the precipitation	In Chinese
149	103	Sichuan	Luzhou	Yishugong	105.45	28.88		967.9	1022.86	247.86	Chemical Characteristics and Control Measures of Atmospheric Precipitation in the Area of Luzhou City	In Chinese
74	50	Xinjiang	Urumqi	Tuiahan	87.64	43.79	Urban	300	3891.86	1121.85	The characteristics of atmospheric particular matter Tsp PM10 and ranwater in Urumqi city	In Chinese
75	50	Xinjiang	Urumqi	Shayibakeheishantou	87.33	43.51	Urban	300	4234.68	893.93	The characteristics of atmospheric particular matter Tsp PM11 and ranwater in Urumqi city	In Chinese
108	70	Sichuan	Yucheng		103.04	29.93	urban	1703	1642.86	742.86	Preliminary study on the chemistry features of atmospheric precipitation of three typical regions in Sichuan	In Chinese
NC1	139	Beijing		China Agricultural University	116.28	40.02	Urban	580.491	154.957	192.143	Quantifying atmospheric nitrogen deposition through a nationwide monitoring network across China	In English
NC2	139	Beijing		Beijing Normal University	116.37	39.96	Urban	580.491	129.305	179.388	Quantifying atmospheric nitrogen deposition through a nationwide monitoring network across China	In English
NC3	139	Henan	Zhengzhou		113.63	34.75	Urban	543.627	142.131	153.878	Quantifying atmospheric nitrogen deposition through a nationwide monitoring network across China	In English
NC4	139	Beijing		Dongbeiwang village	116.29	40.04	Rural	580.491	116.48	179.388	Quantifying atmospheric nitrogen deposition through a nationwide monitoring network across China	In English
NC5	139	Beijing		Shangzhuang town	116.2	40.11	Rural	580.491	154.957	179.388	Quantifying atmospheric nitrogen deposition through a nationwide monitoring network across China	In English
NC6	139	Hebei	Baoding	Hebei Agricultural University	115.48	38.85	Rural	544.024	154.957	192.143	Quantifying atmospheric nitrogen deposition through a nationwide monitoring network across China	In English
NC7	139	Hebei		Quzhou town	114.94	36.78	Rural	511.956	129.305	192.143	Quantifying atmospheric nitrogen deposition through a nationwide monitoring network across China	In English
NC8	139	Shanxi	Taiyuan	Shanxi Academy of Agricultural Sciences	112.89	38.05	Rural	516.222	154.957	128.367	Quantifying atmospheric nitrogen deposition through a nationwide monitoring network across China	In English
NC9	139	Henan	Zhumudian	Zhumadian Academy of Agricultural Sciences	114.05	33.02	Rural	738.511	103.654	141.122	Quantifying atmospheric nitrogen deposition through a nationwide monitoring network across China	In English
NC10	139	Shaanxi	Yangling	Northwest Agriculture & Forestry University	108.01	34.31	Rural	704.699	116.48	115.612	Quantifying atmospheric nitrogen deposition through a nationwide monitoring network across China	In English
NC11	139	Shandong	Yucheng		116.63	36.94	Rural	675.767	116.48	204.898	Quantifying atmospheric nitrogen deposition through a nationwide monitoring network across China	In English
NC12	139	Shandong	Jiaonan	Lingshandao	120.18	35.77	Background	658.993	78.0032	102.857	Quantifying atmospheric nitrogen deposition through a nationwide monitoring network across China	In English
NC13	139	Shandong	Penglai	Changdao	120.75	37.93	Background	746.986	129.305	102.857	Quantifying atmospheric nitrogen deposition through a nationwide monitoring network across China	In English
NE1	139	Liaoning	Dalian	Dalian Jiaotong University	121.58	38.92	Urban	784.474	129.305	77.3469	Quantifying atmospheric nitrogen deposition through a nationwide monitoring network across China	In English
NE2	139	Jilin	Gongzhuling	Jilin Academy of Agricultural Sciences	124.83	43.53	Rural	703.358	78.0032	77.3469	Quantifying atmospheric nitrogen deposition through a nationwide monitoring network across China	In English
NE3	139	Jilin	Siping	Sikeshu town	124.17	43.36	Rural	672.3	90.8287	102.857	Quantifying atmospheric nitrogen deposition through a nationwide monitoring network across China	In English
NE4	139	Heilongjiang	Yichun		129.25	48.11	Background	700.64	65.1776	39.0816	Quantifying atmospheric nitrogen deposition through a nationwide monitoring network across China	In English
NE5	139	Inner Mongolia	Genhe		121.52	50.78	Background	544.222	1.04972	13.5714	Quantifying atmospheric nitrogen deposition through a nationwide monitoring network across China	In English
NW1	139	Xinjiang		Xinjiang Institute of Ecology and Geography	87.57	43.87	Urban	337.978	78.0032	204.898	Quantifying atmospheric nitrogen deposition through a nationwide monitoring network across China	In English
NW2	139	Xinjiang		Xinjiang Academy of Agricultural Sciences	87.58	43.82	Urban	337.978	116.48	217.653	Quantifying atmospheric nitrogen deposition through a nationwide monitoring network across China	In English
NW3	139	Gansu	Wuwei		102.6	38.07	Rural	242.836	116.48	306.939	Quantifying atmospheric nitrogen deposition through a nationwide monitoring network across China	In English
NW4	139	Inner Mongolia		Duolun county	116.49	42.2	Background	403.367	78.0032	102.857	Quantifying atmospheric nitrogen deposition through a nationwide monitoring network across China	In English
NW5	139	Inner Mongolia		Bayinbuluke Grassland Ecosystem Research Station	83.71	42.88	Background	340.473	26.7009	51.8367	Quantifying atmospheric nitrogen deposition through a nationwide monitoring network across China	In English
SE1	139	Jiangsu	Nanjing		118.85	31.84	Urban	1095.99	103.654	90.102	Quantifying atmospheric nitrogen deposition through a nationwide monitoring network across China	In English
SE2	139	Guangdong	Guangzhou	Guangdong Academy of Agricultural Sciences	113.27	23.16	Urban	1819.13	52.352	39.0816	Quantifying atmospheric nitrogen deposition through a nationwide monitoring network across China	In English
SE3	139	Hubei	Wuxue	Wuxue Modern Agricultural Demonstration Base	115.79	30.01	Rural	1417.85	65.1776	77.3469	Quantifying atmospheric nitrogen deposition through a nationwide monitoring network across China	In English
SE4	139	Hunan		Santangjie town	111.97	28.61	Rural	1430.83	65.1776	102.857	Quantifying atmospheric nitrogen deposition through a nationwide monitoring network across China	In English
SE5	139	Anhui		Fengyang county	117.56	32.88	Rural	839.622	65.1776	51.8367	Quantifying atmospheric nitrogen deposition through a nationwide monitoring network across China	In English
SE6	139	Guangdong	Zhanjiang		110.33	21.26	Rural	1804.82	39.5264	26.3265	Quantifying atmospheric nitrogen deposition through a nationwide monitoring network across China	In English
SE7	139	Fujian	Fuzhou		119.36	26.17	Rural	1694.16	52.352	39.0816	Quantifying atmospheric nitrogen deposition through a nationwide monitoring network across China	In English
SE8	139	Zhejiang	Fenghua		121.53	29.61	Rural	1640.51	52.352	39.0816	Quantifying atmospheric nitrogen deposition through a nationwide monitoring network across China	In English
SE9	139	Hunan		Huinong village	113.34	28.56	Background	1538.35	39.5264	51.8367	Quantifying atmospheric nitrogen deposition through a nationwide monitoring network across China	In English
SE10	139	Hunan		Feiyue village	113.41	28.52	Background	1540.43	39.5264	77.3469	Quantifying atmospheric nitrogen deposition through a nationwide monitoring network across China	In English
SE11	139	Hunan		Xishan village	113.31	28.61	Background	1465.79	26.7009	77.3469	Quantifying atmospheric nitrogen deposition through a nationwide monitoring network across China	In English
SW1	139	Sichuan	Chengdu		103.84	30.55	Urban	1007.6	167.782	77.3469	Quantifying atmospheric nitrogen deposition through a nationwide monitoring network across China	In English
SW2	139	Sichuan	Ziyang		104.63	30.13	Rural	929.147	78.0032	64.5918	Quantifying atmospheric nitrogen deposition through a nationwide monitoring network across China	In English
SW3	139	Sichuan		Yanting county	105.47	31.28	Rural	1061.18	52.352	77.3469	Quantifying atmospheric nitrogen deposition through a nationwide monitoring network across China	In English
SW4	139	Chongqing	Jiangjin district		106.18	29.06	Rural	968.523	78.0032	128.367	Quantifying atmospheric nitrogen deposition through a nationwide monitoring network across China	In English
SW5	139	Yunnan	Kunming	Dian Lake	102.67	24.97	Rural	753.54	13.8753	13.5714	Quantifying atmospheric nitrogen deposition through a nationwide monitoring network across China	In English
SW6	139	Yunnan	Kunming	Yunnan Agricultural University	102.75	25.13	Rural	812.238	26.7009	26.3265	Quantifying atmospheric nitrogen deposition through a nationwide monitoring network across China	In English
SW7	139	Yunnan	Kunming	Kunyang town	102.61	24.67	Background	746.274	1.04972	0.816327	Quantifying atmospheric nitrogen deposition through a nationwide monitoring network across China	In English
TP1	139	Qinghai	Xining		101.79	36.62	Urban	486.274	103.654	128.367	Quantifying atmospheric nitrogen deposition through a nationwide monitoring network across China	In English
TP2	139	Tibet	Linzhi county		94.36	29.65	Background	672.322	1.04972	13.5714	Quantifying atmospheric nitrogen deposition through a nationwide monitoring network across China	In English
